# Supplementary material for: Transformation to Neuroendocrine Phenotype in Non-Small-Cell Lung Carcinoma: A Literature Review
Source: Int J Mol Sci. 2025 May 26;26(11):5096. doi: 10.3390/ijms26115096 (PMC12154276; doi:10.3390/ijms26115096)
Supplement: Supplementary file 1 [file ijms-26-05096-s001.zip]

Archive with 1 entries (1 files):
- ijms-3591833-supplementary.pdf
